# Supplementary material for: CRISPR/Cas9-Mediated TARDBP Knockout Reduces Triacylglycerol Content and Key Milk Fat Metabolism Gene Expression in MAC-T Cells
Source: Animals (Basel). 2025 Sep 5;15(17):2607. doi: 10.3390/ani15172607 (PMC12427303; doi:10.3390/ani15172607)
Supplement: Supplementary file 1 [file animals-15-02607-s001.zip]

Archive with 1 entries (1 files):
- animals-3823678-supplementary.pdf
